# Supplementary material for: Preparation of NH2-MIL-101(Fe) Metal Organic Framework and Its Performance in Adsorbing and Removing Tetracycline
Source: Int J Mol Sci. 2024 Sep 12;25(18):9855. doi: 10.3390/ijms25189855 (PMC11432026; doi:10.3390/ijms25189855)
Supplement: Supplementary file 1 [file ijms-25-09855-s001.zip]

Archive with 1 entries (1 files):
- ijms-3129691-supplementary.pdf
